# Supplementary material for: Kollicoat® Smartseal 100P for Developing Theophylline Pellets: Exploring Taste-Masking Potential for Pediatric Applications
Source: Pharmaceutics. 2025 Mar 25;17(4):413. doi: 10.3390/pharmaceutics17040413 (PMC12030470; doi:10.3390/pharmaceutics17040413)
Supplement: Supplementary file 1 [file pharmaceutics-17-00413-s001.zip]

Archive with 1 entries (1 files):
- pharmaceutics-3538953-supplementary.pdf
